# Supplementary material for: Heterochromatin protein 1a functions for piRNA biogenesis predominantly from pericentric and telomeric regions in Drosophila
Source: Nat Commun. 2018 May 4;9:1735. doi: 10.1038/s41467-018-03908-3 (PMC5935673; doi:10.1038/s41467-018-03908-3)
Supplement: Supplementary file 4 — Supplementary Data 1 [file 41467_2018_3908_MOESM4_ESM.xlsx]

## Sheet: Sheet1
Supplementary Data 1 : Information about the libraries used in the study
genotype	Library	Experiment	Study	accession number	Total reads	genome mapping	23-29 genome mapping	canonical transposon mapping	23-29 canonical transposon mapping	genome mapping (unique)	23-29 genome mapping (unique)	miRNA mapping	rfam
nosGal4>RNAIGFP	small-RNA	total small RNA-seq	Current Study	SRR5118368	110849057	99182836	66422153	25271869	21333959	14972202	7355299	8247073	1193393
nosGal4>RNAiHP1a[2]	small-RNA	total small RNA-seq	Current Study	SRR5118370	134998010	120004810	75955099	23882347	19384829	18564489	7258241	10512632	1985468
nosGal4>RNAiHP1a[3]	small-RNA	total small RNA-seq	Current Study	SRR5118376	114730708	99858524	63899568	35167138	28559047	23149136	10682839	13283684	3136646
nosGal4>RNAIGFP	small-RNA	total small RNA-seq	Current Study	SRR5118373	66715774	59541868	626746	670529	442557	438070	135852	86347	137036
nosGal4>RNAiHP1a[2]	small-RNA	total small RNA-seq	Current Study	SRR5118369	38743841	33461838	548326	758179	371952	375891	133212	104548	130869
nosGal4>RNAiHP1a[3]	small-RNA	total small RNA-seq	Current Study	SRR5118381	46240057	40575763	455549	802841	220259	434575	85739	58575	145241
nosGal4;+/CyO	small RNA	Piwi-IP small RNA seq	Current Study	SRR5118371	64162714	52499199	11702124	6423955	5681283	2664993	2331928	40389	101383
nosGal4;+/CyO	small RNA	Piwi-IP small RNA seq	Current Study	SRR5118372	80680300	67691093	12442470	6922013	6117342	2922802	2551528	37444	100456
nosGal4>RNAiHP1a[2]	small RNA	Piwi-IP small RNA seq	Current Study	SRR5118378	63916191	53155389	7623378	3622341	3104969	1270714	1059015	50311	113564
nosGal4>RNAiHP1a[2]	small RNA	Piwi-IP small RNA seq	Current Study	SRR5118375	77704035	63718396	12587946	6573465	5769986	2165003	1865784	38681	155257
nosGal4;+/CyO	RNA-seq	Total transcriptome seq	Current Study	SRR5118380	88269226*2	82472891
nosGal4>RNAiHP1a[2]	RNA-seq	Total transcriptome seq	Current Study	SRR5118377	104401947*2	88721685
w118	ChIP-seq	HP1 ChIP-seq	Current Study	SRR5118374	52089097
w118	ChIP-seq	IgG ChIP-seq	Current Study	SRR5118379	54395805
w1	small RNA	total small RNA-seq	Han et al 2015	SRR1568355
aub-/-	small RNA	total small RNA-seq	Han et al 2015	SRR1568356
ago3-/-	small RNA	total small RNA-seq	Han et al 2015; Science, 2015 May 15;348(6236):	SRR1568357
aub ago3-/-	small RNA	total small RNA-seq	Han et al 2015; Science, 2015 May 15;348(6236):	SRR1568358
spindle-E (RNAi)	small RNA	total small RNA-seq	Czech, et al., Mol Cell. 2013 Jun 6;50(5):749-61	SRR827718
w (RNAi) #2	small RNA	total small RNA-seq	Czech, et al., Mol Cell. 2013 Jun 6;50(5):749-61	SRR827714
