# Supplementary material for: Heterochromatin protein 1a functions for piRNA biogenesis predominantly from pericentric and telomeric regions in Drosophila
Source: Nat Commun. 2018 May 4;9:1735. doi: 10.1038/s41467-018-03908-3 (PMC5935673; doi:10.1038/s41467-018-03908-3)
Supplement: Supplementary file 5 — Supplementary Data 2 [file 41467_2018_3908_MOESM5_ESM.xlsx]

## Sheet: Sheet1
Supplementary Data2: Fold upregulation of canonical transposons in HP1aGLKD[2] ovaries in comparison to sibling control: RNA-seq data was aligned to canonical transposons and fold increase in FPKM values in HP1aGLKD[2] ovaries is represented
transposon	fold change		transposon	fold change		transposon	fold change
HeT-A	213.07		G2	1.6577		gypsy	0.370786
TART-B	141.348		gtwin	1.64813		gypsy5	0.361263
TART-A	116.412		1360	1.63873		gypsy3	0.265695
Tirant	11.7955		transib2	1.59944
TART-C	8.90887		hobo	1.56659
accord	7.94952		mdg1	1.45353
gypsy7	5.93305		X-element	1.43116
copia	5.68236		hopper	1.41032
GATE	5.20245		rooA	1.34099
Stalker2	4.99087		Max-element	1.33589
invader4	4.47411		Doc2-element	1.33137
springer	4.29496		diver	1.3047
TAHRE	4.08697		17.6	1.2983
mdg3	3.9871		pogo	1.27091
FB	3.90938		gypsy12	1.26065
McClintock	3.56632		G5	1.25226
aurora-element	3.12472		diver2	1.23551
1731	3.09665		3S18	1.19676
invader3	3.07525		F-element	1.1609
Cr1a	3.02137		HMS-Beagle2	1.14217
invader1	2.88436		gypsy6	1.14051
S-element	2.82712		G6	1.13046
Idefix	2.5333		flea	1.12421
HMS-Beagle	2.47294		Tc1	1.12047
Circe	2.42586		Tc1-2	1.11664
micropia	2.37981		accord2	1.10821
Doc	2.27464		297	1.09929
Quasimodo	2.20412		Burdock	1.09265
gypsy8	2.16075		G-element	1.07823
Porto1	2.15123		gypsy4	1.06813
Transpac	2.14834		invader2	0.99101
R2-element	2.13577		G4	0.980413
R1A1-element	2.13123		opus	0.892628
NOF	2.09982		Tabor	0.813474
Dm88	2.06862		Rt1b	0.811688
412	2.05525		Rt1a	0.773274
Juan	2.00296		I-element	0.769727
Bari1	2.00084		rover	0.755355
baggins	1.92479		invader6	0.729476
blood	1.87196		gypsy10	0.661392
Stalker4	1.85341		Doc3-element	0.642266
jockey	1.69556		frogger	0.583579
gypsy2	1.67592		Ivk	0.575972
roo	1.66421		ZAM	0.561964
Stalker	1.66395		BS	0.423381
