# Supplementary material for: Heterochromatin protein 1a functions for piRNA biogenesis predominantly from pericentric and telomeric regions in Drosophila
Source: Nat Commun. 2018 May 4;9:1735. doi: 10.1038/s41467-018-03908-3 (PMC5935673; doi:10.1038/s41467-018-03908-3)
Supplement: Supplementary file 6 — Supplementary Data 3 [file 41467_2018_3908_MOESM6_ESM.xlsx]

## Sheet: 1
Supplementary Data 3: Reduction in the total and Piwi-bound piRNAs mapping to canonical transposon families in HP1aGLKD ovaries.
Total piRNAs								Piwi-bound piRNAs
Transposon	nosGal4>RNAiHP1a[2]-rep1	nosGal4>RNAiHP1a[3]-rep1	nosGal4>RNAiHP1a[2]-rep2	nosGal4>RNAiHP1a[3]-rep2				Transposon	fold reduction in Piwi-bound piRNA in nosGal4>RNAiHP1a[2] ovaries (average between two replicates)
HeT-A	90.566	126.984	122.109	57.5673				roo	1.04424
TAHRE	108.143	90.119	76.1605	35.087				R1A1-element	0.90577
NOF	16.7931	6.21173	8.53469	17.0294				Rt1b	1.59917
looper1	6.76923	2.73292	4.24047	6.45574				Max-element	0.865009
TART-A	9.16688	37.5053	60.3139	6.06023				GATE	1.36283
TART-B	13.2748	44.3622	22.3527	5.93988				Doc	0.865607
BS	5.22111	4.1929	4.38336	5.36752				F-element	0.747118
rooA	3.6577	4.65608	7.88339	5.17472				X-element	0.890648
Rt1c	4.54545	7.14286	10.166	4.31017				Rt1a	1.2443
Rt1b	3.06507	3.8959	3.87005	4.08946				mdg1	1.28058
roo	2.97809	2.83013	3.01071	4.03316				gypsy12	2.99412
BS3	2.37121	4.29945	4.35046	3.42365				Circe	2.37558
INE-1	2.73864	3.02005	5.37688	3.17548				Cr1a	1.07105
gypsy12	1.99869	2.55102	3.14752	2.74357				rooA	3.77512
invader6	2.17015	2.91188	4.07274	2.71527				412	0.861495
Circe	2.2396	2.63841	4.08728	2.61885				HeT-A	9.50322
Max-element	1.9134	1.42895	1.25453	2.58516				baggins	0.686113
Rt1a	1.92572	2.08799	2.08519	2.52311				TART-A	24.681
Cr1a	1.80091	1.68192	1.94743	2.47379				BS	2.56363
Burdock	1.56459	1.48582	1.91562	2.45756				297	0.858114
297	2.29732	2.76875	2.36543	2.33622				invader6	3.13222
pogo	1.65405	1.60714	1.88249	2.29565				Stalker	0.876438
S-element	2.44138	3.52824	2.58574	2.26483				G-element	0.76056
17.6	1.87745	1.52654	1.61589	2.16638				blood	0.288414
Q-element	1.11511	1.41037	2.12638	2.15396				17.6	0.809962
X-element	2.21658	1.64567	1.13065	2.14972				G2	0.881136
FB	3.85714	3.50649	1.56103	2.13046				Doc3-element	1.38906
GATE	2.08125	2.10387	1.7725	1.99633				opus	0.675467
Juan	0.608696	0.644444	1.24269	1.8616				flea	1.29727
Doc3-element	1.3056	1.77353	2.16706	1.7922				1360	0.855741
G4	1.71756	1.74689	1.50258	1.73071				HMS-Beagle2	1.06728
G2	1.17159	1.12189	1.10733	1.68691				invader2	0.677392
F-element	1.22599	1.48455	1.73752	1.68593				TART-C	16.5597
TART-C	3.70115	115	14.4052	1.61095				TAHRE	11.0757
R1A1-element	1.43929	0.970438	0.711311	1.59193				gypsy4	0.770867
R2-element	1.09942	0.966084	2.07753	1.52758				Stalker2	0.54923
3S18	0.787749	0.536312	0.535266	1.50743				invader3	1.14918
1360	1.18759	1.07787	0.99046	1.45541				Stalker4	0.737559
gypsy8	1.91444	2.18559	1.58038	1.43792				gypsy2	1.06536
hopper	1.90909	2.06897	1.35292	1.36552				gypsy6	0.878853
Dsim-ninja	1.3068	1.85496	1.49983	1.35901				springer	0.828778
aurora-element	1.31266	1.97831	1.60835	1.32686				diver2	0.780449
Tc1-2	0.945205	0.608466	1.02365	1.31564				Dsim-ninja	0.771049
transib1	1.41176	1.42857	1.94716	1.30617				diver	0.407364
hobo	1.81967	0.60217	0.431565	1.27298				HMS-Beagle	0.354654
Doc	1.02318	1.1587	0.991012	1.26891				1731	0.7753
G6	1.24826	1.00209	0.83092	1.24331				TART-B	13.9697
Dyak-TART	4.18293	70	11.259	1.22419				gypsy8	1.52159
G5A	0.942529	1.67347	1.8342	1.19794				accord2	1.824
blood	1.17101	1.29827	1.32158	1.19118				mdg3	1.31147
Transpac	1.35832	1.20892	0.820782	1.18964				I-element	0.717599
G5	0.785185	0.749646	1.13741	1.17176				gypsy3	0.938605
I-element	0.684554	0.697296	0.790829	1.16361				gtwin	0.922167
diver2	1.06364	1.23626	1.4265	1.16339				Tabor	0.937287
hopper2	1.13333	0.714286	0.789037	1.09963				G6	0.69921
opus	1.45736	1.79024	1.35297	1.05147				Dyak-TART	14.5947
baggins	0.953005	0.874306	0.672226	1.03246				transib2	1.31258
transib2	1.49324	1.03683	0.811216	1.0251				aurora-element	0.90588
Fw2	0.818182	1.51261	1.21958	1.01836				Bari1	0.635689
Stalker	0.967247	1.27358	1.53148	0.991594				micropia	0.571939
invader4	0.785354	1.56991	1.73928	0.975783				Ivk	0.747894
Stalker4	0.963094	1.28533	1.63467	0.971611				jockey	0.251306
invader1	0.699887	0.636982	0.883029	0.939155				Quasimodo	0.73443
Osvaldo	1.05243	1.82468	1.00693	0.89065				rover	0.570731
mdg3	1.30115	1.89402	1.70994	0.871819				copia	0.648372
G3	0.707317	1.29464	1.21251	0.871395				Doc2-element	0.531213
Ivk	0.544723	0.624551	0.787754	0.833865				invader4	1.47136
copia	0.798663	1.01919	0.952913	0.790208				accord	0.779969
Porto1	0.700361	0.888278	1.05854	0.762872				gypsy	0.826308
Doc4-element	0.293103	0.485714	1.02833	0.75655				McClintock	0.837604
Fw3	0.4	0.408163	0.934967	0.745548				Idefix	0.694927
accord	0.810512	0.740834	0.615807	0.742997				R2-element	2.44633
Bari1	0.411497	0.4745	0.539758	0.727723				invader1	0.507387
jockey	0.671896	0.684075	0.552265	0.721367				S-element	1.85801
McClintock	0.572076	0.756232	0.786904	0.721145				Juan	0.624218
G-element	0.633875	0.695971	0.577227	0.69317				hobo	0.867285
1731	0.594723	0.811185	0.839674	0.662161				3S18	0.183652
mdg1	0.710439	1.30561	1.44851	0.601314				Burdock	0.512279
jockey2	0.61039	0.895238	0.996791	0.583782				G4	1.60177
gypsy6	0.789929	1.09564	1.10243	0.547415				Dm88	0.220433
springer	0.661228	0.7845	0.779064	0.532497				Osvaldo	1.14797
diver	0.4513	0.471585	0.351037	0.517707				Helena	1.0971
gypsy4	0.588419	1.02898	1.10253	0.502746				Rt1c	3.91458
Helena	0.690355	0.684105	0.622631	0.493538				gypsy10	0.570625
Stalker3T	0.377976	0.532049	0.911667	0.478089				G5	0.797677
Tirant	0.52381	1.02484	0.768352	0.476537				BS3	2.03315
Quasimodo	0.616799	1.19064	1.27983	0.475432				NOF	3.12679
rover	0.533284	0.793529	0.796584	0.46433				Transpac	0.454741
HMS-Beagle2	0.595143	1.20621	1.37614	0.462818				looper1	3.87949
Stalker2	0.552828	0.869749	1.00135	0.454451				gypsy5	0.867761
gypsy2	0.662352	1.27381	1.37709	0.453024				hopper2	1.2201
ZAM	0.610572	1.36123	1.2835	0.446206				gypsy7	0.627573
accord2	0.428016	1.07632	1.14723	0.431918				Porto1	0.819411
Doc2-element	0.379784	0.478111	0.409384	0.419804				G5A	1.55406
gypsy9	0.245902	0.255102	0.399415	0.415428				Q-element	1.03954
gypsy3	0.63071	1.18128	1.11639	0.404009				pogo	0.628368
412	0.570386	1.0306	0.889303	0.395558				Tc1-2	1.49959
invader2	0.362181	0.352926	0.346524	0.388695				Tirant	2.31344
Idefix	0.516244	0.78604	0.797694	0.385111				jockey2	0.707935
invader3	0.35687	0.273993	0.25142	0.351697				hopper	1.09489
HMS-Beagle	0.4699	0.584038	0.408544	0.339878				INE-1	1.50422
micropia	0.382987	0.501225	0.456903	0.339841
gypsy	0.511619	0.84274	0.747472	0.330734
Tabor	0.493566	1.04246	1.05159	0.325824
gypsy5	0.457808	1.02475	1.06319	0.297525
flea	0.743572	1.54224	0.598443	0.287943
gypsy10	0.429219	0.96673	0.904708	0.27902
gtwin	0.511722	1.2135	1.00096	0.277133
Dm88	0.272642	0.357554	0.37159	0.275471
gypsy7	0.276896	0.418443	0.409682	0.269804
frogger	0.0138889	0.0324675	0.0644307	0.0250891
