# Supplementary material for: Heterochromatin protein 1a functions for piRNA biogenesis predominantly from pericentric and telomeric regions in Drosophila
Source: Nat Commun. 2018 May 4;9:1735. doi: 10.1038/s41467-018-03908-3 (PMC5935673; doi:10.1038/s41467-018-03908-3)
Supplement: Supplementary file 7 — Supplementary Data 4 [file 41467_2018_3908_MOESM7_ESM.xlsx]

## Sheet: cluster_mapping_total_piRNAs
Supplementary Data 4: Reduction in the total and Piwi-bound piRNAs uniquely mapping to piRNA clusters in HP1aGLKD ovaries
Total piRNAs											Piwi-bound piRNAs
cluster	nosGal4>RNAiHP1a[2]-rep1	nosGal4>RNAiHP1a[3]-rep1	nosGal4>RNAiHP1a[2]-rep2	nosGal4>RNAiHP1a[3]-rep2		Comparison of totoal cellular piRNA mapping to transposon insetions in clusters with those out side the clusters in nosGal4>RNAiGFP ovaries					Cluster	fold reduction in Piwi-bound piRNA in nosGal4>RNAiHP1a[2] ovaries
2L:20104660-20118503	0.530178	0.531782	0.498047	0.666558		tranposon insertions in clusters		tranposon insertion outside the clusters			2R:2144349-2386719	3.08849
2L:20148259-20227581	0.779935	0.636808	0.588601	1.01213							X:21392175-21431907	1.15607
2L:21544534-21575520	0.815217	0.63857	0.516387	0.692115							X:21505666-21684449	0.741354
2L:22258713-22292510	1.63478	1.7521	1.32098	1.82704			5004740	318088			2L:20148259-20227581	1.1691
2L:22369381-22420241	1.86124	1.78851	1.84923	1.9067							3L:23273964-23314199	1.29584
2L:22420341-22452436	1.33333	0.493648	1.45412	3.20438							2L:20104660-20118503	0.795668
2L:22489509-22556902	3.30435	3.19596	4.57262	3.02242							U:4015849-4029971	10.9741
2L:22971156-22992887	4.37143	5.27586	6.73009	8.6573							3LHet:238123-332969	1.14631
2L:2499-11131	1.55319	2.2884	4.9724	2.09499							3LHet:2011004-2180268	3.88194
2LHet:156077-219342	0.877622	1.33156	1.46067	0.857875							3LHet:1402377-1557939	2.92954
2LHet:336057-367088	0.802198	2.0977	4.668	1.08195							3RHet:2033725-2108757	0.72893
2R:102144-211665	1.35714	1.09195	1.09334	1.40235							2R:744684-782837	3.16136
2R:1039689-1048724	2.09091	4.32602	7.45411	3.23046							3LHet:2528-24011	6.27857
2R:1254615-1281908	2.86364	2.02085	3.26699	4.31083							3LHet:495578-629871	1.22739
2R:2144349-2386719	7.91748	4.97303	6.19025	12.9295							3L:19841657-19861753	5.58296
2R:744684-782837	2.11828	1.46088	1.59743	1.48914							3RHet:1388385-1472907	1.43229
2R:848779-887289	1	1.15465	0.808617	0.877937							3L:23452699-23482444	1.77061
2RHet:1415904-1491914	0.82199	0.894842	0.986957	1.04284							2RHet:2803104-2898450	1.38688
2RHet:1684220-1712266	5.57895	4.0613	7.98775	5.49829							3RHet:1599833-1675840	2.05026
2RHet:1857003-1923881	3.51064	2.91777	6.6805	5.42344							3RHet:11338-41264	0.872678
2RHet:2177704-2248466	1.725	1.69951	2.20204	2.93253							3LHet:773130-897972	2.59967
2RHet:2803104-2898450	0.978892	1.29879	1.89879	0.984973							2L:22369381-22420241	1.16328
2RHet:2982706-3050412	0.580645	0.730223	0.513018	0.568236							2RHet:1857003-1923881	4.26476
2RHet:871178-915139	0.395522	0.562334	0.464528	0.349384							2RHet:2177704-2248466	3.2132
3L:19841657-19861753	8.36667	4.55535	13.9238	12.7039							3LHet:356904-406827	1.53815
3L:23273964-23314199	5.43077	5.88395	3.722	5.75491							2R:102144-211665	0.619089
3L:23452699-23482444	2.38519	2.36244	2.57734	2.19681							3RHet:617644-658939	1.34338
3L:23630899-23671051	3	2.43408	2.23774	2.82551							3R:6252-22624	31.8345
3L:23964084-24046804	2.04444	2.64368	3.49912	1.89482							3RHet:107055-154719	0.63986
3L:24086324-24137471	1.74611	1.64832	2.01302	2.26245							3LHet:1875500-1903361	2.92004
3L:24171077-24199822	0.955224	1.29817	2.16839	1.57762		1= piRNA uniquely mapping to transposon insertions in clusters					3LHet:163582-206577	2.69132
3L:24224763-24257092	2.97297	2.23124	3.67779	4.69519		2 piRNAs mapping to transposon insertions outside clusters					X:3833-27378	26.7507
3L:24312078-24321880	1.8	1.97492	1.94212	2.34208							3LHet:992060-1090427	6.2252
3L:24352561-24388470	1.27083	1.25579	1.54438	1.41258							U:5766708-5772171	8.51468
3L:24467284-24502317	0.412541	0.458547	0.465905	0.511395							2L:22489509-22556902	1.78689
3LHet:1166304-1227110	1.53165	1.70303	2.87051	1.7552							3RHet:2308626-2372457	1.04723
3LHet:1402377-1557939	2.22801	3.89855	5.65388	2.64436							3RHet:533743-579880	2.5097
3LHet:163582-206577	3.40426	2.82935	5.10862	8.90238							4:824220-865373	8.91182
3LHet:1875500-1903361	2.65385	2.79919	4.97241	4.2384							3RHet:1775508-1799907	1.29755
3LHet:2011004-2180268	2.42336	2.77534	5.28915	3.08393							U:3523650-3541455	1.37078
3LHet:2180368-2230834	0.223118	0.349033	0.269996	0.238305							4:1258473-1348320	3.64576
3LHet:238123-332969	1.40168	1.33761	1.78958	2.84796							X:21759393-21844063	0.666892
3LHet:2528-24011	3.68085	19.8851	23.4313	5.39288							2LHet:156077-219342	0.994045
3LHet:356904-406827	1.65152	1.7281	1.59517	1.82593							2RHet:1415904-1491914	0.850007
3LHet:495578-629871	2.15101	2.36401	2.32197	2.63405							2R:848779-887289	0.556012
3LHet:660546-687580	0.529801	0.593252	0.628783	0.786381							2L:22258713-22292510	0.660002
3LHet:717136-744867	1.44737	1.72414	1.86786	2.04253							2L:22971156-22992887	2.93925
3LHet:773130-897972	1.59859	2.23645	3.51446	2.24656							3RHet:1195593-1225067	1.27107
3LHet:992060-1090427	5.125	7.44102	12.4398	6.16964							2L:2499-11131	3.22335
3R:27895169-27905030	131	131	153.579	76.9934							U:2074759-2097753	1.37672
3R:6252-22624	1.69231	2.33422	20.7481	8.55771							3RHet:889003-925442	0.529949
3RHet:107055-154719	0.770925	0.749625	0.790673	1.22325							3L:23964084-24046804	1.68842
3RHet:1099062-1119539	0.381818	0.668435	0.629002	0.466973							U:335892-387279	2.67221
3RHet:1119639-1162411	0.277778	0.338066	0.479105	0.38511							X:11089529-11095706	1.12746
3RHet:11338-41264	1.18286	1.35961	1.46974	2.18673							3LHet:1166304-1227110	1.33036
3RHet:1388385-1472907	0.56	0.536398	0.794693	0.841668							3L:24086324-24137471	0.429638
3RHet:1599833-1675840	4.69318	4.38196	6.29307	5.61874							U:964336-1041768	0.859898
3RHet:1775508-1799907	2.3961	2.49493	2.46672	2.28905							X:22342541-22383561	1.3203
3RHet:185301-208455	2.93103	3.90805	8.8588	9.70878							XHet:170080-204036	2.12897
3RHet:2033725-2108757	1.28989	1.17816	0.781929	1.15011							U:1965187-1982854	1.66556
3RHet:2281391-2308526	0.111789	0.148168	0.124954	0.0974255							2R:1039689-1048724	4.13841
3RHet:2308626-2372457	1.04147	1.1133	1.48284	1.05572							2RHet:1684220-1712266	3.5368
3RHet:533743-579880	1.73737	2.11823	2.73022	2.605							3RHet:185301-208455	3.20138
3RHet:617644-658939	1.37321	1.73624	1.30722	1.94925							3L:24352561-24388470	1.0244
3RHet:889003-925442	0.408629	0.437144	0.497717	0.4066							3LHet:717136-744867	1.30108
4:1258473-1348320	7.33333	4.58701	5.48195	5.25203							U:7542733-7545114	22.0573
U:1965187-1982854	1.91837	2.49337	2.22728	1.42696							3L:24467284-24502317	0.385496
U:2074759-2097753	0.759494	0.940439	1.73996	1.45517							2RHet:871178-915139	0.959156
U:2443444-2477706	0.894118	0.770791	0.799169	1.10998							3L:24224763-24257092	1.08497
U:3113117-3137249	0.559809	0.996169	1.07628	0.473026							2R:1254615-1281908	0.847933
U:335892-387279	4.15385	4.65517	6.30647	4.71441							2L:22420341-22452436	1.07389
U:3523650-3541455	2.46	1.73118	2.16409	3.74659							3RHet:1099062-1119539	0.606259
U:4015849-4029971	4.78641	97.1429	10.4238	1.30182							3LHet:660546-687580	0.427043
U:5629533-5635726	11	66	56.8598	30.0587							3L:24312078-24321880	1.07178
U:5766708-5772171	20.2667	11.0345	11.7354	6.51599							3RHet:832070-864794	0.53739
U:69266-119959	0.327273	0.468445	0.891195	0.431736							3LHet:2180368-2230834	0.207206
U:7542733-7545114	48.5	33.4483	17.729	18.6961							3RHet:1029684-1067037	0.71054
U:923516-964236	0.142857	0.188088	0.169053	0.0795834							U:2443444-2477706	0.431365
U:964336-1041768	0.432671	1.10797	1.31916	0.324354							3R:27895169-27905030	209.027
X:11089529-11095706	0.433447	1.04269	1.20249	0.273027							U:69266-119959	0.573895
X:21392175-21431907	2.65331	2.40193	2.89776	3.70372							U:3113117-3137249	0.774911
X:21505666-21684449	0.588003	1.10015	1.18721	0.408324							2LHet:336057-367088	1.58543
X:21759393-21844063	1.05677	1.17533	1.25786	1.23075
X:22342541-22383561	2.28846	2.48694	3.1333	3.62325
X:3833-27378	44.25	61.0345	56.397	11.5441
XHet:170080-204036	1.17978	1.13147	2.56002	2.02812
