# Supplementary material for: Heterochromatin protein 1a functions for piRNA biogenesis predominantly from pericentric and telomeric regions in Drosophila
Source: Nat Commun. 2018 May 4;9:1735. doi: 10.1038/s41467-018-03908-3 (PMC5935673; doi:10.1038/s41467-018-03908-3)
Supplement: Supplementary file 8 — Supplementary Data 5 [file 41467_2018_3908_MOESM8_ESM.xlsx]

## Sheet: Sheet1
Supplementary Data 5: Average number of piRNAs (unique and mutimapper) mapping to insertions belonging to different transposon families in D. melanogaster, in control ovaries
unique-mappes				multi-mappers
transposon	average			transposon	average
NOF	48287.7			NOF	177779
Rt1b	17929.6			Rt1b	51944.3
Circe	15664.3			GATE	49891.8
GATE	15107.3			rooA	31557.7
rooA	14591.9			blood	27989.1
mdg1	12299.9			Circe	24651
transib1	6608.34			Stalker2	23469.2
invader6	5536.46			invader6	21968.3
Max	4460.08			roo	17732.1
roo	4413.73			transib1	17435
looper1	3996.66			Max	17035.9
gypsy2	3965.69			looper1	16748.3
Helena	3266.85			BS	16501.7
Rt1a	2970.19			gypsy12	14375.1
gypsy8	2462.84			I	10754.2
G	2072.84			opus	10503.4
BS	2054.88			diver	10499.2
I	2001.71			3S18	9869.98
gypsy6	1902.34			G6	9785.42
gtwin	1891.84			mdg3	8765
Cr1a	1779.88			Xanthias	8695
gypsy5	1736.5			G2	7941
Tabor	1710.93			Dm88	7916.66
gypsy	1708.98			Rt1a	7899.67
Rt1c	1675.39			HMS-Beagle	7845.43
G4	1635.24			hopper2	7703.87
aurora	1525			297	7660.97
copia	1438.1			412	7565.56
invader1	1368.89			F	7486.21
HeT-A	1243.27			Rt1c	7192.4
G6	1157.5			copia	6650.65
Stalker4	1136.49			Juan	6635
G2	1058.64			X	6586.12
ZAM	998.749			G4	6259.67
H	910.735			Burdock	6116.33
invader4	910.051			H	6013.12
gypsy12	903.267			1731	5856.11
Doc3	861.875			gypsy9	5796.67
gypsy3	851.889			invader1	5779.65
Dm88	838.391			invader4	5753.06
G3	782.143			G	5651.94
Stalker	764.167			Doc	5629.28
mdg3	720.635			Bari1	5586.66
1731	718.334			HMS-Beagle2	5217.51
S	664.59			Tabor	4767.77
HMS-Beagle	642.319			Helena	4534.17
17.6	617.333			jockey	4532.56
BS3	608.448			gtwin	4502.15
X	605.03			diver2	4242.12
Doc3-element	572.001			17.6	4168
rover	561.666			gypsy	4113.89
flea	530.517			mdg1	4085.83
1360	528.339			Transpac	4026.67
HMS-Beagle2	522.051			gypsy3	3971.12
R1A1	483.704			springer	3666.25
DM88	449.167			gypsy10	3645
Y	442.5			accord2	3634.17
F	440			S	3623.82
Xanthias	440			flea	3499.53
micropia	417.693			rover	3388.33
Stalker3	408.333			Doc3	3220.71
transib2	397.917			invader3	3203.34
Idefix	387.843			accord	2823.34
blood	371.067			baggins	2615.42
Fw2	370.185			transib2	2593.52
gypsy9	318			ninja-Dsim-like	2565.67
springer	317.18			Doc4	2533.75
transib4	300			Fw2	2432.5
baggins	295.143			G3	2374.45
invader2	292.018			1360	2294.12
297	275.208			Stalker4	2251.33
gypsy10	270.238			Quasimodo	2205.83
accord2	266.905			transib4	2045
ninja-Dsim-like	255.439			Cr1a	1880.3
Bari1	246.944			frogger	1811.66
Porto1	238.81			invader5	1783.33
Quasimodo	237.241			gypsy8	1722.57
Doc2-element	236.667			Doc3-element	1689.17
Ivk	231.364			invader2	1657.44
G5A	230			gypsy4	1639
jockey2	223.274			micropia	1505
invader5	220			Doc2-element	1436.67
TART-A	215.758			R1A1	1392.92
G5	201.267			DM88	1365
G7	198.75			gypsy5	1357.5
hopper2	174.167			G5	1352.29
Tc1-2	171.875			FB	1290.67
gypsy4	166.889			Ivk	1234.44
diver2	160.071			Doc2	1166.11
3S18	157.451			pogo	938.685
frogger	150.833			Porto1	837.5
Stalker2	121.875			Tc1-2	706.112
Doc4	120.238			INE-1	623.921
accord	118.333			BS3	591.482
gypsy11	100			Idefix	565.667
invader3	89.2424			gypsy11	503.333
INE-1	88.7897			G7	474.167
McClintock	85			gypsy2	401.667
gypsy7	82.0833			hopper	382.222
TART-B	75			S2	310
Juan	74.091			G5A	247.5
transib3	72.8206			McClintock	242
FB	60.1667			gypsy6	209.417
412	47.0721			HB	145.714
HB	46.9086			R1-2	119.167
S2	45.7142			jockey2	113.75
Burdock	45.303			transib3	86.6667
jockey	44.6354			mariner2	78.3333
Doc2	41.9444			Tirant	46.3889
Fw3	39.2857			Q	36.6667
opus	36.0753			ZAM	25
Doc	33.2108
mariner2	23.9131
Tc3	13.2456
Tc1	13.2051
hopper	10.4167
pogo	8.19444
