# Supplementary material for: Heterochromatin protein 1a functions for piRNA biogenesis predominantly from pericentric and telomeric regions in Drosophila
Source: Nat Commun. 2018 May 4;9:1735. doi: 10.1038/s41467-018-03908-3 (PMC5935673; doi:10.1038/s41467-018-03908-3)
Supplement: Supplementary file 9 — Supplementary Data 6 [file 41467_2018_3908_MOESM9_ESM.xlsx]

## Sheet: M2.3 Primers
Supplementary Data 6: List of primers used in the study
No.	Primer name	Primer Sequence	Reference
qRT-PCR analysis on transposon families
1	412 Fw	CACCGGTTTGGTCGAAAG
2	412 Rv	GGACATGCCTGGTATTTTGG
3	Accord Fw	ACAATCCACCAACAGCAACA	Wang et al., 2011
4	Accord Rv	AAAAGCCAAAATGTCGGTTG
5	Actin 5C Fw	TGCCCATCTACGAGGGTTATG	Lim and Kai, 2007
6	Actin 5C Rv	CAGAGTACTTGCGCTCTGGCGG
7	Bari Fw	TTGAAAACGTTTGGGCTTTT	Wang et al., 2011
8	Bari Rv	TAACACCACCTTTGGCATCA
9	Blood Fw	TGCCACAGTACCTGATTTCG
10	Blood Rv	GATTCGCCTTTTACGTTTGC
11	Burdock Fw	AGGGAAATATTTGGCCATCC	Czech et al., 2013
12	Burdock Rv	TTTTGGCCCTGTAAACCTTG
13	Copia Fw	CGACAGTGTGGAGGTTGTGCC	Shipz et al., 2011
14	Copia Rv	CTTGGAGACGCTTTACGGACAT
15	HeT-A Fw	ACAGATGCCAAGGCTTCAGG
16	HeT-A Rv	GCCAGCGCATTTCATGC
17	I-element Fw	TGAAATACGGCATACTGCCCCCA
18	I-element Rv	GCTGATAGGGAGTCGGAGCAGATA
19	INE-1 Fw	GGCCATGTCCGTCTGTCC	Vagin et al., 2013
20	INE-1 Rv	AGCTAGTGTGAATGCGAACG
21	Invader 4 Fw	TAATGCGCTTGTAGGCAGTG
22	Invader 4 Rv	AGCTCTCTCCAGGTGTTGGA
23	Max Fw	ATCTAGCCAGTCGAGGCGTA	Czech et al., 2013
24	Max Rv	TGGAAGAGTGTCGCTTTGTG
25	R2 Fw	ATGCTCCCGAAACAACAAAC
26	R2 Rv	GCACTGCAGACTTGGTTCAA
27	Roo Fw	TAATACGACTCACTATAGGGAGAAATA
28	Roo Rv	AATTAACCCTCACTAAAGGGAGAGGT
29	Rp49 Fw	CCGCTTCAAGGGACAGTATCTG	Lim and Kai, 2007
30	Rp49 Rv	ATCTCGCCGCAGTAAACGC
31	TAHRE Fw	CTGTTGCACAAAGCCAAGAA	Czech et al., 2013
32	TAHRE Rv	GTTGGTAATGTTCGCGTCCT
33	TART Fw	TTCTATCAACAGGCTGTCCACAGGTT
34	TART Rv	CCTTCGTAGTCGGGTAGGATTATTCGT
35	Tirant Fw	ACACGTTCCCTGAACAGACG	Akkouche et al, 2013
36	Tirant Rv	GAACGTTACCAATCCGAGCA
Strand-specific qRT-PCR
41	Cluster-1-RT-Sense	CGAAGCCTTAGATCTCGCTCC	Klattenhoff et al., 2009
42	Cluster-1-RT-Antisense	ACATCAGGAACACAGCGAGGTG
39	Cluster-1-PCR Fw	CGTCCCAGCCTACCTAGTCA
40	Cluster-1-PCR Rv	ACTTTCCCGGTGAAGACTCCT
43	HeT-A-RT-Sense	GCCTGCCCCAACCTCCTGGAGTGCGTTGTCATAG	Shipz et al., 2009
44	HeT-A-RT-Antisense	GCCTGCCCAACCTCCGGAACCCATCTTCAGAATT
45	HeT-A-Sense-PCR	GAAACACCAACAAAATACCCA AAAAGG
46	HeT-A-Antisense-PCR	GCCAGAAGGACGGAAGCA CC
anti-2S rRNA oligo
47	anti-2S rRNA	AGTCTTACAACCCTCAACCATATGTAGTCCAAGCAGCACT	Li et al., 2009
48	anti-2S rRNA	TCAATGTCGATACAACCCTCAACCATATGTAGTCCAAGCA	Zhang et al., 2011
